# Supplementary material for: Conflict over non-partitioned resources may explain between-species differences in declines: the anthropogenic competition hypothesis
Source: Behav Ecol Sociobiol. 2017 Jun 10;71(7):99. doi: 10.1007/s00265-017-2327-z (PMC5486810; doi:10.1007/s00265-017-2327-z)
Supplement: ESM 5 — (CSV 2 kb) [file 265_2017_2327_MOESM5_ESM.csv]

continent	acsindecline	month	timrank	blength	sizerank	sizebin	earlybin
1	-2.900119758	3	-1	18	-1.75	2	2
1	-2.875370996	4	0	21.5	1.75	2	2
1	-2.847185449	4.5	0.5	17.5	-2.25	2	2
1	-2.64422855	5	1	23	3.25	2	2
1	-2.281466016	2	-2	20	0.25	2	1
1	-2.121991553	3	-1	20	0.25	2	2
1	-1.480818115	4	0	18	-1.75	2	2
1	-1.232394228	4.5	0.5	19.5	-0.25	2	2
2	-2.06	5	2	21	3.5	2	2
2	-1.91	4	1	20	2.5	2	2
2	-1.48	5	2	16	-1.5	2	2
2	-1.42	4	1	22	4.5	2	2
2	-1.27	5	2	17	-0.5	2	2
2	-1.27	5	2	17	-0.5	2	2
2	-0.91	4	1	17	-0.5	2	2
2	-0.84	3	0	18	0.5	2	2
2	-0.82	3	0	16	-1.5	2	2
2	-0.78	1	-2	16	-1.5	2	1
2	-0.73	1	-2	21	3.5	2	1
2	-0.27	1	-2	21	3.5	2	1
2	-0.17	1	-2	18.5	1	2	1
2	0	1	-2	19.5	2	2	1
2	0	1	-2	17	-0.5	2	1
2	0	2	-1	16	-1.5	2	1
3	-0.8	1.85	-0.155	11.75	0.035	1	1
3	-0.64	2.32	0.315	11.68	-0.035	1	1
3	-0.42	2.23	0.225	10.05	-1.665	1	1
3	-0.37	2.41	0.405	13.85	2.135	1	1
3	-0.32	1.07	-0.935	10.94	-0.775	1	1
3	-0.05	2.77	0.765	12.92	1.205	1	1
3	0.01	1.68	-0.325	10.96	-0.755	1	1
3	0.07	2.14	0.135	13	1.285	1	1
3	0.13	1.37	-0.635	10.07	-1.645	1	1
3	0.16	2.63	0.625	9.78	-1.935	1	1
3	0.49	0.87	-1.135	12.12	0.405	1	1
3	0.65	1.87	-0.135	11.79	0.075	1	1
4	-0.67	3.88	0.25	9.6	-1.79	1	2
4	-0.43	3.77	0.14	11.4	0.01	1	2
4	-0.23	3.75	0.12	14.4	3.01	1	2
4	-0.2	3.58	-0.05	9.78	-1.61	1	2
4	-0.06	3.74	0.11	11.62	0.23	1	2
4	-0.06	3.82	0.19	10.05	-1.34	1	2
4	0.01	3.42	-0.21	10.3	-1.09	1	2
4	0.13	3.63	0	10.45	-0.94	1	2
4	0.16	3.49	-0.14	13.11	1.72	1	2
4	0.17	3.5	-0.13	11.4	0.01	1	2
4	0.25	3.3	-0.33	9.95	-1.44	1	2
4	0.41	3.87	0.24	12.65	1.26	1	2
4	0.66	3.42	-0.21	11.39	0	1	2
5	-2.004241647	4	2.5	20	2.5	2	2
5	-1.74771786	4	2.5	17	-0.5	2	2
5	-1.636844337	5	3.5	17	-0.5	2	2
5	-1.021602238	3	1.5	18	0.5	2	2
5	-0.937258161	1	-0.5	21	3.5	2	1
5	-0.902053624	1	-0.5	21	3.5	2	1
5	-0.814819138	1	-0.5	18.5	1	2	1
5	-0.636804496	1	-0.5	19.5	2	2	1
5	-0.619790785	2	0.5	16	-1.5	2	1
5	-0.605882228	1	-0.5	16	-1.5	2	1
5	-0.392384165	1	-0.5	17	-0.5	2	1
5	0	3	1.5	16	-1.5	2	2
