# Supplementary material for: Conflict over non-partitioned resources may explain between-species differences in declines: the anthropogenic competition hypothesis
Source: Behav Ecol Sociobiol. 2017 Jun 10;71(7):99. doi: 10.1007/s00265-017-2327-z (PMC5486810; doi:10.1007/s00265-017-2327-z)
Supplement: ESM 6 — (CSV 2 kb) [file 265_2017_2327_MOESM6_ESM.csv]

EuMass	EuEarlyVal	Trend1980	EuHabNum	EuMassBin	EuEarlyBin
11.25	2	-39	2	1	1
13.75	4.333333333	-19	2	1	2
15.5	4	43	2	1	2
16.75	4	4	2	1	2
19.35	4	-42	2	1	2
19.5	4	-71	2	1	2
20	5	-28	2	1	2
20.5	4	-63	2	1	2
22.5	4	-86	2	1	2
23	3	8	2	2	1
23.5	4.333333333	-59	2	2	2
28.25	4.666666667	-45	2	2	2
28.25	4	-44	2	2	2
29.5	2	-63	2	2	1
42.5	3	-95	2	2	1
42.5	3.333333333	-51	2	2	1
49.5	5.333333333	-61	2	2	2
68	1.333333333	140	2	2	1
16	4	62	7	1	2
18.25	3.333333333	-68	7	1	1
25.5	4	-60	7	2	2
10.45	4	-31	4	1	2
13	4.333333333	-14	4	1	2
22.25	5	-69	4	1	2
29	3	38	4	2	1
40	5	-62	4	2	2
11.5	5.333333333	7	5	1	2
13.85	5	-1	5	1	2
15	4.333333333	-46	5	1	2
16	5.333333333	-62	5	1	2
18.5	3.333333333	-7	5	1	1
19	3.666666667	-31	5	1	1
22.25	3.666666667	-8	5	1	1
26.5	5	13	5	2	2
58.5	5	-20	5	2	2
66	5	-4	5	2	2
6	3.333333333	-49	6	1	1
6	3.666666667	-24	6	1	1
8.3	3	52	6	1	1
8.45	4	98	6	1	2
8.9	3.333333333	-10	6	1	1
9	3.333333333	20	6	1	1
9.25	4	-7	6	1	2
9.6	3.333333333	-3	6	1	1
10.7	5	-35	6	1	2
11.1	4	39	6	1	2
11.5	4	-62	6	1	2
11.95	3.333333333	-27	6	1	1
12	4	148	6	1	2
12.75	3	-46	6	1	1
13.5	4.333333333	-70	6	1	2
13.5	5.333333333	-42	6	1	2
14.3	2.333333333	11	6	1	1
15.95	4.333333333	-23	6	1	2
16.55	5	-36	6	1	2
17	1.333333333	17	6	1	1
17	4.333333333	18	6	1	2
19	4	-12	6	1	2
19.5	3	-36	6	1	1
19.5	3.666666667	17	6	1	1
19.75	4	150	6	1	2
19.9	5.333333333	-75	6	1	2
20.5	4	-76	6	1	2
22.5	4	76	6	1	2
23.5	5	-54	6	2	2
25.5	5	-21	6	2	2
25.5	3	29	6	2	1
26	5	-24	6	2	2
27	4.333333333	-54	6	2	2
27.5	4.333333333	-61	6	2	2
29.5	4.333333333	-50	6	2	2
59	3.333333333	282	6	2	1
63	3.666666667	-22	6	2	1
72	5	12	6	2	2
