# Supplementary material for: Conflict over non-partitioned resources may explain between-species differences in declines: the anthropogenic competition hypothesis
Source: Behav Ecol Sociobiol. 2017 Jun 10;71(7):99. doi: 10.1007/s00265-017-2327-z (PMC5486810; doi:10.1007/s00265-017-2327-z)
Supplement: ESM 7 — (CSV 4 kb) [file 265_2017_2327_MOESM7_ESM.csv]

AmMass	AmEarlyVal	Trend66	AmHabNum	AmMassBin	AmEarlyBin
5.25	3	-0.7	6	1	1
5.5	4	-2	1	1	1
5.5	5	-1.3	6	1	2
6	4	0.6	6	1	1
6.5	4	0.5	4	1	1
6.5	5.333333333	0.2	6	1	2
7	2.666666667	-2.7	1	1	1
7.95	4	-1.8	6	1	1
8.15	5	-1.1	6	1	2
8.25	5	-2.1	4	1	2
8.25	5	-0.8	4	1	2
8.3	5	-1.7	6	1	2
8.35	5	1.2	5	1	2
8.65	4	1	6	1	1
9	5	0	6	1	2
9.25	5.333333333	-0.4	6	1	2
9.35	5	0.6	6	1	2
9.45	4	-1	6	1	1
9.7	5	0.6	6	1	2
9.75	4	0.7	2	1	1
9.8	2.666666667	-1	1	1	1
9.9	5.333333333	0.8	6	1	2
10.2	2.666666667	-0.3	6	1	1
10.25	5	-0.1	6	1	2
10.3	5	-1.4	4	1	2
10.3	5	0.4	6	1	2
10.35	5.333333333	-0.1	6	1	2
10.5	4.333333333	-0.7	6	1	1
10.5	5.333333333	-1.8	6	1	2
10.55	3	-1.4	6	1	1
10.85	4	-1.3	6	1	1
11	4	1.5	6	1	1
11	5	1.8	6	1	2
11	5.333333333	-2.2	6	1	2
11.45	5	-0.4	1	1	2
11.5	4.333333333	-0.1	2	2	1
11.55	4	-1	4	2	1
11.55	4	-0.3	4	2	1
11.55	5	0.3	4	2	2
11.6	3.333333333	0.7	6	2	1
11.7	4	-0.5	4	2	1
11.9	4.333333333	-2	1	2	1
12	5.333333333	-1.4	4	2	2
12	5	2.1	5	2	2
12	3	1	6	2	1
12	4.333333333	-0.4	6	2	1
12.15	4.666666667	0.4	6	2	2
12.5	5.333333333	3.1	4	2	2
12.5	5.333333333	2.1	6	2	2
12.65	5.333333333	-0.3	6	2	2
12.9	3	-0.5	6	2	1
12.95	5.333333333	1.1	6	2	2
13	4.666666667	-1.7	6	2	2
13.1	5	-0.4	6	2	2
13.15	5.333333333	-1.7	5	2	2
13.25	5	0.1	6	2	2
13.3	4	-1.1	1	2	1
13.75	5	-1.5	4	2	2
13.85	5.333333333	-1.6	4	2	2
14	5	-1.3	6	2	2
14.3	4.666666667	-0.4	5	2	2
14.5	3	-0.7	4	2	1
14.7	4.666666667	0.8	6	2	2
15	5	-0.3	2	2	2
15	5	-0.6	4	2	2
15.3	5.333333333	1.1	6	2	2
15.9	3.333333333	-2	6	2	1
16	4.333333333	-0.9	6	2	1
16.15	4.666666667	-0.2	4	2	2
16.15	4.666666667	-2.7	6	2	2
16.25	5	0	4	2	2
16.55	5.333333333	3.1	6	2	2
16.8	4	-1	6	2	1
18.25	5.333333333	-3	3	2	2
18.5	4	1.1	6	2	1
18.55	4.333333333	1	5	2	1
18.55	4.333333333	0.8	6	2	1
18.6	3	-0.1	4	2	1
18.75	4	-0.5	1	2	1
19.1	5	0.9	5	2	2
19.15	5.333333333	-1.1	4	2	2
19.7	3	0.3	6	2	1
19.85	4	-1.3	6	2	1
20	5	-1.2	2	2	2
20	4.666666667	-4.3	3	2	2
20.7	5	0.1	6	2	2
20.9	5	-2.5	2	2	2
21.25	4.666666667	-1.1	2	2	2
22	4.333333333	0.4	2	2	1
22	5	0.6	4	2	2
22.1	5	-0.8	4	2	2
22.25	3	0.2	4	2	1
22.5	3	3.1	6	2	1
22.95	4	-1.5	6	2	1
23.9	4	-0.9	2	2	1
25	5.333333333	-3.5	3	2	2
27	5	-0.6	4	2	2
27.2	5.333333333	-0.6	4	2	2
27.5	4	0.8	2	2	1
27.5	3.333333333	0.9	6	2	1
27.5	4.333333333	0.9	6	2	1
28.25	5	0	6	2	2
28.5	5.333333333	-0.5	3	2	2
29	4	-0.9	2	2	1
29.05	3	4.2	6	2	1
29.1	4	-2.8	6	2	1
29.25	5	1.2	6	2	2
29.75	4.333333333	-0.8	4	2	1
30	4	-0.7	3	2	1
30.45	5	-0.4	1	2	2
31	5	0.2	6	2	2
31.25	5	0.9	4	2	2
32.45	3	-0.7	2	2	1
33.4	5	0	6	2	2
34	5	-1	6	2	2
34.3	5	-1.2	6	2	2
34.5	5.333333333	-3.5	6	2	2
34.7	4	-0.3	1	2	1
35	3	-2.4	3	2	1
35	4	-1	6	2	1
37.15	3	-0.9	1	2	1
37.5	4	0.4	3	2	1
37.9	4	-0.6	6	2	1
39.3	3.666666667	0.2	6	2	1
39.5	4	-0.8	3	2	1
39.5	4.333333333	-0.1	6	2	1
39.8	4	0.1	4	2	1
40.5	5.333333333	-4	3	2	2
41	4.333333333	-1.2	4	2	1
41.9	3	0.6	4	2	1
42	5.333333333	1	6	2	2
42.2	3.666666667	-1.4	4	2	1
44.5	3	0.3	4	2	1
44.55	3	-1.4	4	2	1
45	3.666666667	0	1	2	1
45	4.333333333	-0.5	1	2	1
46	4	-0.6	2	2	1
47.25	3	1.8	4	2	1
49.5	4	-0.7	6	2	1
53.75	3	-0.1	4	2	1
56	4	-0.4	2	2	1
56	4.666666667	-2.3	6	2	2
58	5	-1.5	6	2	2
63.6	3	-0.9	4	2	1
66.5	4	-2.2	2	2	1
69.5	3.333333333	2.9	5	2	1
70	4.666666667	-0.7	5	2	2
